# Supplementary material for: Clinical characteristics of Guillain–Barré syndrome in patients with primary Sjögren’s syndrome
Source: Sci Rep. 2024 Mar 9;14:5783. doi: 10.1038/s41598-024-56365-y (PMC10924922; doi:10.1038/s41598-024-56365-y)
Supplement: Supplementary file 1 — Supplementary Table 1. [file 41598_2024_56365_MOESM1_ESM.xlsx]

## Sheet: Sheet1
Case	Age	Sex	reconfirmed diagnosis (1=AIDP; 2= AMSAN; 3=AMAN; 4=Miller–Fisher syndrome MFS；5=BBE Bickerstaff brainstem encephalitis (BBE) Bickerstaff；6=APN	preceding infection	respiratory infection	gastrointestinal infection	parotitis	Initial symptoms: ataxia + pain	Initial symptoms: Limb weakness +numbness + cranial neuropathies	Initial symptoms: Limb weakness +numbness + cranial neuropathies+ ataxia	Initial symptoms: Numbness + cranial neuropathies+ ataxia	Initial symptoms: Limb weakness + paresthesia +pain	Initial symptoms: Limb weakness + cranial neuropathies	Initial symptoms:Limb weakness alone	Initial symptoms: Numbness alone	Initial symptoms: Limb weakness +numbness	Initial symptoms: Limb weakness + paresthesia	Initial symptoms: Pain alone	Initial symptoms: Numbness + pain	Initial symptoms: Limb weakness +numbness + pain	Initial symptoms:Pain+ numbness + autonomic dysfunction	Initial symptoms:Cranial neuropathies alone	During the disease courses,limb weakness	During the disease courses,hyporeflexia/areflexia	During the disease courses,ataxia	During the disease courses,numbness	During the disease courses,pain	During the disease courses, respiratory muscle involvement	During the disease courses, respiratory failure	During the disease courses,mechanical ventilation	During the disease courses,cranial nerves injury	The involvement of cranial nerves	the number of the involved cranial nerve	During the disease courses,autonomic dysfunction	lumbar puncture	increased CSF protein	normal CSF cell count	cytoalbuminological dissociation	ANA (0 indicated negative; 1 indicated the titer 1:100；2 indicated the titer 1:320；3 indicated the titer 1:1000；4 indicated the titer 1:3200; 5 indicated the titer 1:10000;)	anti-SSA antibody (0 indicated negative; 1 indicated the titer 1:100；2 indicated the titer 1:320；3 indicated the titer 1:1000;）	anti-SSB antibody (0 indicated negative; 1 indicated the titer 1:100；2 indicated the titer 1:320；3 indicated the titer 1:1000;）	anti-Ro-52 antibody(0 indicated negative; 1 indicated the titer 1:100；2 indicated the titer 1:320；3 indicated the titer 1:1000;）	AMA-M2 (0 indicated negative; 1 indicated the titer 1:100；2 indicated the titer 1:320；3 indicated the titer 1:1000;）	ACA	anti-parietal cell antibodies	anti-mitochondrial antibody	anti-nRNP antibody	TPOAb	TGAb
1	73	male	3	0	0	0	0	0	0	0	0	0	0	1	0	0	0	0	0	0	0	0	1	1	0	0	0	1	1	1	0	0	0	0	1	1	1	1	1	2	0	2	2	0	1			NA	NA
2	68	female	1	0	0	0	0	0	0	0	0	0	0	1	0	0	0	0	0	0	0	0	1	1	0	1	1	0	0	0	1	1,glossopharyngeal nerve，vagus nerve	2	1	1	1	1	1	1	1	0	1	0	0	0	0	0	1	0
3	49	male	2	1	1	0	0	0	0	0	0	0	0	0	0	1	0	0	0	0	0	0	1	1	0	1	0	1	0	0	1	1,abducens nerve,facial nerve,trigeminal nerve,vagus nerve,glossopharyngeal nerve	5	1	0	NA	NA	0	1	1	0	2	0	0	0	0	0	1	1
4	60	female	2	0	0	0	0	0	0	0	0	0	0	0	0	1	0	0	0	0	0	0	1	1	0	1	0	1	0	0	0	0	0	0	1	1	1	1	1	1	0	2	0	0	0	0	0	1	1
5	62	male	1	1	1	0	0	0	0	0	0	0	0	0	0	0	0	0	0	1	0	0	1	1	0	1	1	0	0	0	1	1,facial nerve,oculomotor nerve,trochlear nerve,abducens nerve,glossopharyngeal nerve,vagus nerve	6	1	1	1	1	1	1	1	0	0	0	0	0	0	0	0	0
6	45	male	3	1	1	0	0	0	0	0	0	0	0	1	0	0	0	0	0	0	0	0	1	1	0	0	0	0	0	0	1	1,facial nerve,abducens nerve,oculomotor nerve	3	0	1	0	0	0	1	1	0	1	0	0	0	0	0	1	1
7	61	female	3	1	0	1	0	0	0	0	0	0	0	0	1	0	0	0	0	0	0	0	1	1	0	1	1	1	1	1	1	1,oculomotor nerve,abducens nerve,glossopharyngeal nerve,vagus nerve	4	1	1	1	1	1	1	1	0	2	0	0	0	0	0	1	1
8	29	male	1	1	1	0	0	0	0	0	0	0	0	0	1	0	0	0	0	0	0	0	1	1	0	1	0	0	0	0	0	0	0	0	1	1	1	1	3	1	0	2	1	1	0	1	0	1	1
9	62	female	3	0	0	0	0	0	0	0	0	0	0	0	0	0	1	0	0	0	0	0	1	1	0	0	1	1	0	0	0	0	0	0	1	1	1	1	2	2	0	3	1	0	0	0	0	1	1
10	65	female	1	1	1	0	0	0	0	0	0	0	0	0	0	0	0	0	0	0	1	0	1	1	0	1	1	0	0	0	0	0	0	1	0	NA	NA	0	1	1	0	3	1	1	0	0	0	1	1
11	60	female	1	1	1	0	0	0	0	0	0	0	0	0	0	0	0	0	0	1	0	0	1	1	0	1	1	1	0	0	1	1,facial nerve,glossopharyngeal nerve,vagus nerve,trigeminal nerve	4	1	1	1	1	1	1	1	0	2	0	0	0	0	0	1	1
12	60	female	2	1	1	0	0	0	0	0	0	0	1	0	0	0	0	0	0	0	0	0	1	1	1	1	0	0	0	0	1	1,oculomotor nerve,trochlear nerve,abducens nerve,facial nerve,auditory nerve	5	0	1	1	1	1	2	1	0	2	2	0	0	0	0	1	1
13	55	male	2	1	0	1	0	0	0	0	0	0	0	1	0	0	0	0	0	0	0	0	1	1	0	0	1	0	0	0	0	0	0	1	1	1	1	1	1	1	0	2	2	0	0	0	0	NA	NA
14	34	male	1	0	0	0	0	0	0	0	0	0	0	0	1	0	0	0	0	0	0	0	1	1	0	1	0	0	0	0	1	1,facial nerve,abducens nerve	2	0	1	1	1	1	0	1	0	2	2	0	0	0	0	1	1
15	19	male	1	1	1	0	0	0	0	0	0	0	0	1	0	0	0	0	0	0	0	0	1	1	0	1	0	0	0	0	1	1,glossopharyngeal nerve,vagus nerve,oculomotor nerve	3	1	1	0	1	0	2	1	0	2	1	1	0	0	0	1	1
16	49	female	3	1	0	1	0	0	0	0	0	0	0	0	0	0	0	0	0	1	0	0	1	1	0	1	1	0	0	0	0	0	0	1	1	0	1	0	2	1	0	2	1	0	0	0	0	1	1
17	21	male	3	1	1	0	0	0	0	0	0	1	0	0	0	0	0	0	0	0	0	0	1	1	0	0	1	0	0	0	0	0	0	1	1	1	1	1	2	1	0	2	1	0	0	0	0	1	1
18	27	female	1	1	0	1	0	0	0	0	0	0	0	0	0	0	0	0	1	0	0	0	1	1	0	1	1	0	0	0	1	1,facial nerve	1	0	1	1	1	1	2	1	0	2	1	0	0	0	0	NA	NA
19	74	male	1	1	1	0	0	0	0	0	0	0	0	1	0	0	0	0	0	0	0	0	1	1	0	1	1	0	0	0	1	1,facial nerve,glossopharyngeal nerve,vagus nerve,abducens nerve,oculomotor nerve,trochlear nerve	6	1	1	1	1	1	2	1	0	3	1	0	1	0	0	1	1
20	72	male	3	1	1	0	0	0	0	0	0	0	0	1	0	0	0	0	0	0	0	0	1	1	0	0	0	0	0	0	0	0	0	0	1	1	1	1	1	1	0	2	0	0	0	0	0	1	1
21	66	male	1	0	0	0	0	0	0	0	0	0	0	0	0	0	0	0	0	0	0	1	1	1	0	1	0	1	1	0	1	1,glossopharyngeal nerve,vagus nerve	2	1	1	0	1	0	2	1	0	2	1	0	0	0	0	1	1
22	63	male	2	1	1	0	0	0	0	0	0	0	0	0	0	0	1	0	0	0	0	0	1	1	0	0	0	0	0	0	1	1,glossopharyngeal nerve,vagus nerve,accessory nerve	3	0	1	1	1	1	1	1	0	2	0	0	0	0	0	1	1
23	20	female	1	1	1	1	0	0	0	0	0	0	0	1	0	0	0	0	0	0	0	0	1	1	0	0	0	0	0	0	1	1,facial nerve	1	1	1	0	1	0	1	1	0	2	1	0	0	0	0	1	1
24	54	female	4	1	1	0	0	0	0	0	0	0	0	0	0	0	0	0	0	0	0	1	1	1	0	1	1	0	0	0	1	1,vagus nerve,glossopharyngeal nerve,facial nerve,oculomotor nerve	4	0	1	0	1	0	2	1	0	2	2	0	0	0	0	1	1
25	64	male	2	1	1	0	0	0	0	0	0	0	0	0	0	1	0	0	0	0	0	0	1	1	0	1	1	0	0	0	0	0	0	0	1	0	1	0	1	1	0	1	0	0	0	0	0	1	1
26	63	female	4	1	1	0	0	1	0	0	0	0	0	0	0	0	0	0	0	0	0	0	0	1	1	1	0	1	0	0	1	1,oculomotor nerve,trochlear nerve,abducens nerve	3	0	1	0	1	0	2	1	0	2	2	0	0	0	0	1	1
27	37	male	4	1	1	0	0	0	0	0	0	0	0	0	0	0	0	0	0	0	0	1	0	1	1,双侧轮替动作笨拙	0	0	0	0	0	1	1,oculomotor nerve,abducens nerve	2	0	0	NA	NA	0	2	1	0	2	1	0	0	0	1	1	1
28	29	male	3	1	1	0	0	0	0	0	0	0	0	0	0	1	0	0	0	0	0	0	1	1	0	1	0	1	0	0	1	1,accessory nerve	1	1	1	1	1	1	1	1	0	2	2	0	0	0	0	1	1
29	31	male	4	1	1	0	0	0	0	1	0	0	0	0	0	0	0	0	0	0	0	0	1	1	1	1	0	0	0	0	1	1,oculomotor nerve	1	0	1	0	1	0	2	1	0	2	2	1	0	0	0	1	1
30	63	female	4	1	0	0	1	0	0	0	0	0	0	1	0	0	0	0	0	0	0	0	1	1	0	1	0	0	0	0	1	1,facial nerve,glossopharyngeal nerve,vagus nerve	3	0	1	0	1	0	1	1	0	2	1	0	0	0	0	1	1
31	61	male	1	0	0	0	0	0	1	0	0	0	0	0	0	0	0	0	0	0	0	0	1	1	0	1	0	0	0	0	1	1,facial nerve	1	0	1	1	1	1	1	2	0	2	2	0	0	0	0	1	1
32	71	female	1	1	1	0	0	0	0	0	0	0	0	0	0	1	0	0	0	0	0	0	1	1	0	1	1	0	0	0	0	0	0	0	1	1	1	1	1	1	0	2	1	0	0	0	0	1	1
33	36	female	4	1	1	1	0	0	0	0	0	0	0	0	0	0	0	0	0	0	0	1	0	1	1	0	0	0	0	0	1	1,abducens nerve	1	0	1	0	1	0	2	1	0	2	2	0	0	0	0	1	1
34	21	male	1	1	1	0	0	0	0	0	0	0	0	0	1	0	0	0	0	0	0	0	1	1	0	1		1	1	1	1	1,glossopharyngeal nerve,trigeminal nerve,facial nerve,oculomotor nerve,	4	1	1	1	1	1	1	1	0	2	2	0	0	0	0	1	1
35	31	female	1	1	1	0	0	0	1	0	0	0	0	0	0	0	0	0	0	0	0	0	1	1	0	1	0	0	0	0	1	1,oculomotor nerve,facial nerve	2	0	1	1	1	1	1	1	0	2	1	0	0	0	0	1	1
36	18	male	4	1	0	1	0	0	0	0	0	0	0	0	0	0	0	0	0	0	0	1	1	0	1	1	0	0	0	0	1	1,oculomotor nerve,trochlear nerve,abducens nerve,facial nerve	4	0	1	1	1	1	2	1	0	2	2	1	0	0	0	1	1
37	58	female	3	1	0	1	0	0	1	0	0	0	0	0	0	0	0	0	0	0	0	0	1	1	0	1	1	1	0	0	1	1,oculomotor nerve	1	0	1	1	1	1	2	1	0	2	2	0	0	0	0	1	1
38	64	female	1	0	0	0	0	0	0	0	0	0	0	0	0	0	0	0	1	0	0	0	1	1	0	1	1	1	0	0	0	0	0	0	1	0	1	0	1	1	0	2	2	0	0	0	0	1	1
39	61	female	3	1	0	1	0	0	0	0	0	0	0	1	0	0	0	0	0	0	0	0	1	1	0	0	1	0	0	0	0	0	0	0	1	1	1	1	2	1	0	2	2	0	0	0	0	1	1
40	48	male	4	0	0	0	0	0	0	0	0	0	0	0	0	1	0	0	0	0	0	0	1	1	1	1	1	0	0	0	0	0	0	0	1	1	1	1	1	1	0	2	2	0	0	0	0	1	1
41	66	female	1	1	0	1	0	0	0	0	0	0	0	0	0	1	0	0	0	0	0	0	1	1	0	1	0	0	0	0	0	0	0	0	1	1	1	1	2	1	0	2	2	0	0	0	0	1	1
42	66	male	2	1	1	0	0	0	0	0	0	0	0	1	0	0	0	0	0	0	0	0	1	1	0	1	0	0	0	0	1	1,facial nerve	1	0	1	1	1	1	2	1	0	2	2	0	0	0	0	1	1
43	21	female	3	1	1	1	0	0	0	0	0	0	0	1	0	0	0	0	0	0	0	0	1	1	0	1	0	0	0	0	1	1,facial nerve	1	0	1	1	1	1	2	1	0	2	2	0	0	0	0	1	1
44	70	male	1	1	1	0	0	0	0	0	0	0	0	0	1	0	0	0	0	0	0	0	1	1	0	1	0	0	0	0	1	1,facial nerve,glossopharyngeal nerve,vagus nerve	3	1	1	1	1	1	2	1	0	2	1	0	0	0	0	1	1
45	18	female	4	1	0	1	0	0	1	0	0	0	0	0	0	0	0	0	0	0	0	0	1	1	1	1	0	0	0	0	1	1,abducens nerve	1	0	1	0	1	0	2	1	0	2	2	0	0	0	0	1	1
46	60	female	1	1	1	0	0	0	0	0	0	0	0	1	0	0	0	0	0	0	0	0	1	1	0	0	1	0	0	0	1	1,facial nerve	1	1	1	1	1	1	2	1	0	3	2	0	0	0	0	1	1
47	38	male	3	1	0	1	0	0	0	0	0	0	0	0	0	0	0	1	0	0	0	0	1	1	0	0	1	0	0	0	0	0	0	1	1	1	1	1	2	1	0	2	2	0	0	0	0	1	1
48	63	male	1	1	1	0	0	0	0	0	0	0	0	0	0	1	0	0	0	0	0	0	1	1	0	1	0	1	0	0	1	1,facial nerve	1	0	1	1	1	1	2	1	0	2	2	0	0	0	0	1	1
49	34	female	4	1	1	0	0	0	0	0	1	0	0	0	0	0	0	0	0	0	0	0	1	1	1	1	0	0	0	0	1	1,oculomotor nerve,abducens nerve	2	1	1	0	1	0	1	1	0	2	2	0	0	0	0	1	1
50	29	female	1	1	1	0	0	0	0	0	0	0	0	0	1	0	0	0	0	0	0	0	1	1	1	1	0	0	0	0	1	1,facial nerve,glossopharyngeal nerve	2	0	1	1	0	0	3	1	0	2	2	0	0	0	0	1	1
51	35	male	1	1	1	0	0	0	0	0	0	0	0	0	1	0	0	0	0	0	0	0	1	1	0	1	0	0	0	0	0			1	0	NA	NA	0	1	1	0	2	3	0	0	0	0	1	1
52	66	male	1	0	0	0	0	0	0	0	0	0	0	0	0	0	0	0	1	0	0	0	1	1	0	1	1	0	0	0	1	1,facial nerve	1	0	1	1	1	1	1	1	0	2	2	1	0	0	0	1	1
[truncated: 24 more columns]
